# Supplementary material for: Simulation and Experimental Study of the Multisized Silver Nanoparticles Sintering Process Based on Molecular Dynamics
Source: Nanomaterials (Basel). 2022 Mar 21;12(6):1030. doi: 10.3390/nano12061030 (PMC8956080; doi:10.3390/nano12061030)
Supplement: Supplementary file 1 [file nanomaterials-12-01030-s001.zip]

Archive with 6 entries (5 files):
- nanomaterials-1614036-Supplementary Materials/
- nanomaterials-1614036-Supplementary Materials/S1.avi
- nanomaterials-1614036-Supplementary Materials/S2.avi
- nanomaterials-1614036-Supplementary Materials/S3.avi
- nanomaterials-1614036-Supplementary Materials/S4.avi
- nanomaterials-1614036-Supplementary Materials/S5.avi
